# Supplementary material for: Recovery of Naringin-Rich Flavonoid Extracts from Agroresidues with Anxiolytic- and Antidepressant-like Effects in Mice
Source: Molecules. 2022 Dec 3;27(23):8507. doi: 10.3390/molecules27238507 (PMC9740236; doi:10.3390/molecules27238507)
Supplement: Supplementary file 1 [file molecules-27-08507-s001.zip]

Archive with 1 entries (1 files):
- molecules-2015317-SI.pdf
